# Supplementary material for: Using big data from health records from four countries to evaluate chronic disease outcomes: a study in 114 364 survivors of myocardial infarction
Source: Eur Heart J Qual Care Clin Outcomes. 2016 Feb 15;2(3):172–83. doi: 10.1093/ehjqcco/qcw004 (PMC5815620; doi:10.1093/ehjqcco/qcw004)
Supplement: Supplementary Tables [file qcw004_Supplementary_Data.zip]

Archive with 1 entries (1 files):
- qcw004supp.docx
